# Supplementary material for: Wild mouse gut microbiota limits initial tuberculosis infection in BALB/c mice
Source: PLoS One. 2023 Jul 26;18(7):e0288290. doi: 10.1371/journal.pone.0288290 (PMC10370681; doi:10.1371/journal.pone.0288290)
Supplement: S2 Table — (XLSX) [file pone.0288290.s004.xlsx]

## Sheet: Phylum
featureid	rab.all	rab.win.LabC	rab.win.WildR	diff.btw	diff.win	effect	overlap	we.ep	we.eBH	wi.ep	wi.eBH	FC	enriched
Bacteria.Actinobacteriota	1.79912	3.5134	0.308993	-3.22804	1.35406	-2.28813	0.00910913	1.34482e-13	7.20121e-13	5.54208e-12	2.13736e-11	-0.422932	Tac
Bacteria.Bacillota	9.68183	10.9599	8.57022	-2.40238	1.04108	-2.23509	0.00455529	8.44875e-12	3.09878e-11	1.05487e-11	4.07734e-11	-0.0768505	Tac
Bacteria.Bacteria	-7.8124	-6.93687	-8.5493	-1.76822	4.55424	-0.359346	0.332466	0.14744	0.150658	0.141643	0.153179	0.0666667	WildR
Bacteria.Bacteroidota	7.05431	8.14295	5.98684	-2.07909	1.66795	-1.19608	0.0891347	2.5318e-07	6.96244e-07	2.98115e-07	8.10176e-07	0.057619	WildR
Bacteria.Campilobacterota	-0.33658	-7.44385	3.9281	11.418	2.90557	3.95498	4.56896e-05	9.87334e-15	4.01575e-14	6.20201e-14	5.36539e-13	3522.38	WildR
Bacteria.Cyanobacteria	0.738632	1.86819	0.136731	-1.69888	1.6153	-0.948006	0.152245	3.74542e-05	7.13829e-05	4.15745e-05	7.20526e-05	0.351573	WildR
Bacteria.Deferribacterota	2.07675	2.10632	2.06997	0.309987	3.81438	0.0581203	0.466146	0.108497	0.113572	0.629208	0.631229	3.40144	WildR
Bacteria.Desulfobacterota	2.14681	2.51866	1.9308	-0.6912	1.34563	-0.457762	0.286458	0.020126	0.0230485	0.0253857	0.028986	1.95198	WildR
Bacteria.Patescibacteria	-1.70049	-0.299283	-2.42247	-2.09001	2.04026	-0.883015	0.164714	0.006416	0.00762745	9.81801e-05	0.000156066	0.0837927	WildR
Bacteria.Proteobacteria	-1.83678	-3.02797	-1.28363	2.09953	2.77396	0.662139	0.195836	0.000670567	0.00100836	0.000504576	0.000719303	12.0385	WildR
Bacteria.Verrucomicrobiota	-8.56589	-7.05244	-9.62433	-2.57027	4.07834	-0.556719	0.238281	0.0334454	0.0358212	0.0209441	0.0238597	-0.368421	Tac

## Sheet: Family
featureid	rab.all	rab.win.LabC	rab.win.WildR	diff.btw	diff.win	effect	overlap	we.ep	we.eBH	wi.ep	wi.eBH	FC	enriched
Bacteria.Actinobacteriota.Acidimicrobiia.IMCC26256.IMCC26256	-4.28542	-4.32431	-4.22537	0.0825407	4.21154	0.0193245	0.491217	0.502564	0.621505	0.475272	0.609409	0.0833333	WildR
Bacteria.Actinobacteriota.Actinobacteria.Actinomycetales.Actinomycetaceae	-4.34785	-4.33191	-4.37786	-0.116876	4.11906	-0.0222825	0.48406	0.50413	0.628503	0.490871	0.617371	0.0416667	WildR
Bacteria.Actinobacteriota.Actinobacteria.Corynebacteriales.Mycobacteriaceae	-4.09911	-4.2698	-3.86934	0.523173	4.52887	0.103069	0.446615	0.454753	0.578483	0.442654	0.579568	1.25	WildR
Bacteria.Actinobacteriota.Actinobacteria.Micrococcales.Microbacteriaceae	-4.02404	-3.71726	-4.29009	-0.659428	4.36197	-0.130049	0.43136	0.450764	0.565286	0.433978	0.553212	-0.358974	Tac
Bacteria.Actinobacteriota.Actinobacteria.Micrococcales.Sanguibacteraceae	-4.3087	-4.32734	-4.30119	0.0638619	4.31383	0.0127161	0.494792	0.506841	0.637208	0.550309	0.672133	0.0833333	WildR
Bacteria.Actinobacteriota.Actinobacteria.Propionibacteriales.Nocardioidaceae	-4.32359	-4.33753	-4.31627	0.0514809	4.23611	0.00961062	0.494792	0.479974	0.601982	0.523345	0.644134	0.0833333	WildR
Bacteria.Actinobacteriota.Actinobacteria.Pseudonocardiales.Pseudonocardiaceae	-4.3154	-4.29056	-4.34217	0.052324	4.14909	0.00762582	0.496745	0.533573	0.65301	0.514408	0.642639	0.125	WildR
Bacteria.Actinobacteriota.Actinobacteria.Streptomycetales.Streptomycetaceae	-4.32265	-4.31572	-4.32776	0.0305868	4.27155	0.00437479	0.496745	0.479834	0.610373	0.510484	0.641557	0.25	WildR
Bacteria.Actinobacteriota.Coriobacteriia.Coriobacteriales.Eggerthellaceae	5.90745	6.47471	5.4293	-1.02382	1.11299	-0.876002	0.160703	8.04952e-05	0.000339318	8.77094e-05	0.000341674	-0.426541	Tac
Bacteria.Bacillota.Bacilli.Acholeplasmatales.Acholeplasmataceae	5.43612	1.68792	5.90401	4.29887	4.74922	0.829765	0.222005	0.000163584	0.000639931	0.000784149	0.00257742	0.341832	WildR
Bacteria.Bacillota.Bacilli.Bacillales.Bacillaceae	-4.30725	-4.08397	-4.45023	-0.31939	4.24178	-0.065418	0.468099	0.46244	0.586831	0.447825	0.583757	-0.0769231	Tac
Bacteria.Bacillota.Bacilli.Erysipelotrichales.Erysipelatoclostridiaceae	1.26478	2.00927	0.502288	-1.6208	2.42846	-0.550711	0.213542	0.0116024	0.0302909	0.000995795	0.00310341	-0.579027	Tac
Bacteria.Bacillota.Bacilli.Erysipelotrichales.Erysipelotrichaceae	4.9112	6.78558	2.38645	-4.4514	1.3375	-3.2957	4.56896e-05	2.49979e-18	4.64079e-17	6.20201e-14	7.55773e-13	-0.937552	Tac
Bacteria.Bacillota.Bacilli.Lactobacillales.Enterococcaceae	-3.88619	-3.15823	-4.36988	-1.72624	4.88651	-0.301413	0.356539	0.155979	0.254061	0.176056	0.276437	-0.829787	Tac
Bacteria.Bacillota.Bacilli.Lactobacillales.Lactobacillaceae	9.97783	9.79841	10.2539	0.667361	2.19263	0.30764	0.371503	0.089343	0.191094	0.148448	0.27873	1.13211	WildR
Bacteria.Bacillota.Bacilli.Lactobacillales.Lactobacillales	-4.36915	-4.17063	-4.54252	-0.378069	4.14311	-0.0793443	0.456083	0.438395	0.570373	0.474801	0.60186	-0.0769231	Tac
Bacteria.Bacillota.Bacilli.Lactobacillales.Streptococcaceae	-3.28158	-2.31082	-4.00102	-1.77158	4.7124	-0.333735	0.350683	0.230613	0.331865	0.149247	0.247512	-0.44186	Tac
Bacteria.Bacillota.Bacilli.Paenibacillales.Paenibacillaceae	-4.24565	-4.28397	-4.22777	-0.0579553	4.3129	-0.00923631	0.49349	0.520216	0.642104	0.586315	0.69244	-0.037037	Tac
Bacteria.Bacillota.Bacilli.RF39.RF39	5.96334	6.05572	5.87657	-0.213303	1.57238	-0.122148	0.44177	0.55352	0.700603	0.561706	0.709234	0.154368	WildR
Bacteria.Bacillota.Bacilli.Thermoactinomycetales.Thermoactinomycetaceae	-4.25329	-4.34605	-4.17871	0.328831	4.35733	0.067353	0.468099	0.483392	0.604445	0.478709	0.607876	0.333333	WildR
Bacteria.Bacillota.Bacillota.Bacillota.Bacillota	-3.98463	-3.66059	-4.31414	-0.521217	4.50872	-0.106145	0.448568	0.489193	0.611617	0.452942	0.588436	-0.162162	Tac
Bacteria.Bacillota.Clostridia.Christensenellales.Christensenellaceae	2.5155	3.35419	1.71494	-1.62943	1.25942	-1.21657	0.0820313	0.000288009	0.000927208	3.77311e-07	2.71592e-06	-0.621664	Tac
Bacteria.Bacillota.Clostridia.Clostridia.Clostridia	-1.30904	0.334319	-2.32882	-1.86112	4.90034	-0.354798	0.313151	0.155962	0.258871	0.0400927	0.0887488	-0.714876	Tac
Bacteria.Bacillota.Clostridia.Clostridia_UCG-014.Clostridia_UCG-014	5.43184	7.91671	3.69369	-4.21033	1.14284	-3.56933	4.56896e-05	1.38487e-21	5.63175e-20	6.29892e-14	7.64301e-13	-0.939903	Tac
Bacteria.Bacillota.Clostridia.Clostridia_vadinBB60_group.Clostridia_vadinBB60_group	8.11797	8.06716	8.15289	-0.151804	1.31486	-0.117553	0.450228	0.472304	0.636227	0.594273	0.734116	-0.0363317	Tac
Bacteria.Bacillota.Clostridia.Clostridiales.Clostridiaceae	-1.31028	1.4821	-3.59605	-4.68496	5.09628	-0.817375	0.182943	0.000935861	0.00298063	0.000323554	0.00110393	-0.856716	Tac
Bacteria.Bacillota.Clostridia.Eubacteriales.Anaerofustaceae	0.836294	1.76284	-0.653604	-2.4275	3.69815	-0.641907	0.147135	0.00174716	0.00534645	3.64414e-05	0.000155125	-0.658596	Tac
Bacteria.Bacillota.Clostridia.Lachnospirales.Lachnospiraceae	13.4681	13.624	13.3251	-0.334528	1.27775	-0.247848	0.384766	0.173717	0.314879	0.21789	0.365777	-0.0879088	Tac
Bacteria.Bacillota.Clostridia.Monoglobales.Monoglobaceae	0.705304	0.787774	0.632559	-0.228652	4.07144	-0.045881	0.464844	0.717916	0.81548	0.731126	0.829813	-0.100346	Tac
Bacteria.Bacillota.Clostridia.Oscillospirales.Butyricicoccaceae	6.84555	7.57495	6.26831	-1.59849	1.65982	-0.901869	0.136068	9.64906e-06	5.4746e-05	1.27466e-05	6.39247e-05	-0.627165	Tac
Bacteria.Bacillota.Clostridia.Oscillospirales.Oscillospiraceae	10.315	10.8275	9.86539	-1.00123	0.873661	-1.08435	0.108073	2.13198e-06	1.44458e-05	2.15123e-06	1.38826e-05	-0.436633	Tac
Bacteria.Bacillota.Clostridia.Oscillospirales.Oscillospirales	-2.42031	-0.689753	-3.44072	-2.26756	4.99605	-0.411728	0.297526	0.0800824	0.148122	0.0392389	0.0853445	-0.729469	Tac
Bacteria.Bacillota.Clostridia.Oscillospirales.Ruminococcaceae	8.38418	8.84533	8.13164	-0.818731	1.16227	-0.670775	0.214844	0.0006642	0.00228729	0.00124325	0.00380927	-0.371035	Tac
Bacteria.Bacillota.Clostridia.Oscillospirales.UCG-010	2.27654	2.25036	2.30512	-0.0232138	1.94796	-0.0124939	0.49447	0.684627	0.791273	0.7951	0.877915	0.0837004	WildR
Bacteria.Bacillota.Clostridia.Oscillospirales.[Clostridium]_methylpentosum_group	-4.24151	-4.04682	-4.36892	-0.291125	4.29129	-0.0621129	0.469746	0.489882	0.609011	0.482366	0.605014	-0.111111	Tac
Bacteria.Bacillota.Clostridia.Oscillospirales.[Eubacterium]_coprostanoligenes_group	2.61214	3.91041	-3.12488	-6.6936	5.21099	-1.08668	0.1581	1.09034e-05	5.63349e-05	1.52477e-05	7.66081e-05	-0.701663	Tac
Bacteria.Bacillota.Clostridia.Peptococcales.Peptococcaceae	4.91961	5.17413	4.68562	-0.637708	1.23378	-0.459425	0.287573	0.0125498	0.033714	0.0211844	0.0512462	-0.297362	Tac
Bacteria.Bacillota.Clostridia.Peptostreptococcales-Tissierellales.Anaerovoracaceae	5.47188	5.90137	5.14993	-0.827579	0.8983	-0.869549	0.158751	5.63735e-05	0.000244507	9.50516e-05	0.000358581	-0.395952	Tac
Bacteria.Bacteria.Bacteria.Bacteria.Bacteria	-3.6321	-3.95798	-3.24357	0.427308	4.63137	0.086634	0.461288	0.53796	0.657621	0.530087	0.65866	0.0666667	WildR
Bacteria.Bacteroidota.Bacteroidia.Bacteroidales.Bacteroidaceae	8.49069	7.75733	9.07479	1.26238	1.41375	0.809944	0.170573	9.11666e-05	0.000369891	0.000116538	0.000448557	1.40569	WildR
Bacteria.Bacteroidota.Bacteroidia.Bacteroidales.Bacteroidales	-4.34245	-4.35556	-4.33432	0.0638399	4.33794	0.0138738	0.493169	0.485598	0.613287	0.489456	0.61737	0.291667	WildR
Bacteria.Bacteroidota.Bacteroidia.Bacteroidales.Marinifilaceae	3.27535	-4.23647	8.12087	12.389	2.52343	4.94888	4.56896e-05	2.99207e-13	3.31231e-12	6.20201e-14	7.55773e-13	1520.62	WildR
Bacteria.Bacteroidota.Bacteroidia.Bacteroidales.Muribaculaceae	9.9709	10.3965	9.50064	-0.811936	1.60334	-0.477936	0.296875	0.0252088	0.0626582	0.019048	0.0481353	-0.321411	Tac
Bacteria.Bacteroidota.Bacteroidia.Bacteroidales.Prevotellaceae	1.9715	6.27458	-4.53598	-10.7889	2.7439	-3.95735	4.56896e-05	2.49071e-11	2.74176e-10	6.20201e-14	7.55773e-13	-0.997733	Tac
Bacteria.Bacteroidota.Bacteroidia.Bacteroidales.Rikenellaceae	8.59967	8.27236	9.09632	0.63193	1.38437	0.394191	0.332466	0.141702	0.267058	0.0517601	0.115482	0.227038	WildR
Bacteria.Bacteroidota.Bacteroidia.Bacteroidales.Tannerellaceae	2.27874	2.46698	2.06763	-0.290218	2.33816	-0.10955	0.445964	0.483221	0.639734	0.557452	0.70832	0.00864198	WildR
Bacteria.Bacteroidota.Bacteroidia.Sphingobacteriales.Sphingobacteriaceae	-0.480435	-0.158816	-0.694608	-0.652507	4.46415	-0.120763	0.421224	0.597765	0.715293	0.369938	0.531088	-0.267123	Tac
Bacteria.Campilobacterota.Campylobacteria.Campylobacterales.Helicobacteraceae	3.24961	-4.32603	9.11169	13.5037	3.13653	4.36576	4.56896e-05	1.66722e-12	1.83402e-11	6.20201e-14	7.55773e-13	3522.38	WildR
Bacteria.Cyanobacteria.Cyanobacteriia.Chloroplast.Chloroplast	-4.09801	-3.95744	-4.21712	-0.235333	4.37599	-0.0468221	0.472349	0.498217	0.626457	0.51897	0.651141	-0.03125	Tac
Bacteria.Cyanobacteria.Vampirivibrionia.Gastranaerophilales.Gastranaerophilales	5.05262	4.75559	5.22319	0.566066	1.51234	0.343447	0.365234	0.0751747	0.162938	0.12383	0.239254	0.352583	WildR
Bacteria.Deferribacterota.Deferribacteres.Deferribacterales.Deferribacteraceae	6.07986	5.33771	7.33279	2.37885	4.10846	0.464002	0.22121	0.00147629	0.00478251	0.000993387	0.0031547	3.40144	WildR
Bacteria.Desulfobacterota.Desulfovibrionia.Desulfovibrionales.Desulfovibrionaceae	6.20069	5.66625	7.15284	1.44841	1.40381	1.00135	0.135979	6.50126e-06	3.54989e-05	7.39705e-06	3.71786e-05	1.95198	WildR
Bacteria.Patescibacteria.Saccharimonadia.Saccharimonadales.Saccharimonadaceae	2.72228	2.72641	2.72029	0.0986791	1.91105	0.0362527	0.476903	0.44246	0.612745	0.762173	0.854236	0.0804851	WildR
Bacteria.Patescibacteria.Saccharimonadia.Saccharimonadales.Saccharimonadales	-4.37422	-4.37177	-4.37484	-0.0239639	4.21222	-0.00414479	0.498047	0.546002	0.665805	0.559445	0.682258	0.125	WildR
Bacteria.Proteobacteria.Alphaproteobacteria.Azospirillales.Azospirillaceae	-4.39146	-4.3213	-4.46442	0.0091112	4.24696	0.00138402	0.499024	0.514734	0.643561	0.529764	0.664195	0.0833333	WildR
Bacteria.Proteobacteria.Alphaproteobacteria.Rhizobiales.Beijerinckiaceae	-3.90348	-3.89295	-3.91675	-0.121119	4.46029	-0.0196694	0.487964	0.557928	0.672394	0.579342	0.703093	0.0606061	WildR
Bacteria.Proteobacteria.Alphaproteobacteria.Rhodospirillales.uncultured	-3.27461	-4.39104	-0.226755	4.04427	5.47877	0.671753	0.247235	0.00940196	0.0232062	0.00682352	0.0177684	16.5417	WildR
Bacteria.Proteobacteria.Alphaproteobacteria.Rickettsiales.Mitochondria	-3.3367	-3.25194	-3.41913	-0.116161	4.50519	-0.0210755	0.48763	0.533737	0.649286	0.58317	0.702153	-0.0208333	Tac
Bacteria.Proteobacteria.Gammaproteobacteria.Burkholderiales.Burkholderiaceae	-4.36953	-4.25194	-4.4904	-0.249813	4.15794	-0.0540649	0.470703	0.541743	0.663005	0.510423	0.638512	-0.0769231	Tac
Bacteria.Proteobacteria.Gammaproteobacteria.Burkholderiales.Sutterellaceae	-0.783498	-4.36832	2.97904	7.77571	3.27618	2.36122	0.00520579	5.01637e-10	5.22454e-09	1.09117e-12	1.2005e-11	91.5417	WildR
Bacteria.Proteobacteria.Gammaproteobacteria.Enterobacterales.Enterobacteriaceae	-1.17671	-0.881815	-1.42811	-0.70559	4.92074	-0.131299	0.433594	0.525955	0.657336	0.451341	0.605427	-0.349206	Tac
Bacteria.Proteobacteria.Gammaproteobacteria.Enterobacterales.Erwiniaceae	-4.29817	-4.13986	-4.43182	-0.341285	4.12358	-0.075208	0.458686	0.519137	0.630431	0.497474	0.617222	-0.0769231	Tac
Bacteria.Proteobacteria.Gammaproteobacteria.Pasteurellales.Pasteurellaceae	-2.19039	-4.1135	0.757677	4.63844	4.20684	1.00149	0.130124	0.000227289	0.000777359	2.15868e-05	9.11882e-05	10.0357	WildR
Bacteria.Proteobacteria.Gammaproteobacteria.Pseudomonadales.Pseudomonadaceae	-4.21015	-4.24017	-4.17105	0.273729	4.59383	0.0516756	0.471047	0.511296	0.634193	0.529577	0.653775	0.541667	WildR
Bacteria.Proteobacteria.Gammaproteobacteria.Xanthomonadales.Xanthomonadaceae	-4.26998	-4.07512	-4.42131	-0.27185	4.20043	-0.0602594	0.472999	0.476446	0.59688	0.459098	0.58882	-0.142857	Tac
Bacteria.Verrucomicrobiota.Verrucomicrobiae.Verrucomicrobiales.Akkermansiaceae	-4.17869	-3.87539	-4.47066	-0.659915	4.28217	-0.146758	0.424203	0.409202	0.536457	0.402685	0.524585	-0.368421	Tac

## Sheet: Genus
featureid	rab.all	rab.win.LabC	rab.win.WildR	diff.btw	diff.win	effect	overlap	we.ep	we.eBH	wi.ep	wi.eBH	FC	enriched
Bacteria.Bacteroidota.Bacteroidia.Bacteroidales.Marinifilaceae.Odoribacter	3.39421	-4.62508	7.68696	12.3554	2.54682	4.86939	4.56896e-05	2.44478e-13	2.73446e-12	6.20201e-14	7.75735e-13	1520.62	WildR
Bacteria.Bacteroidota.Bacteroidia.Bacteroidales.Rikenellaceae.Rikenella	2.16895	-4.74552	5.95288	10.6935	2.60198	4.22073	4.56896e-05	1.61298e-10	1.14693e-09	6.20201e-14	7.75735e-13	421.25	WildR
Bacteria.Bacteroidota.Bacteroidia.Bacteroidales.Rikenellaceae.Rikenellaceae	1.79852	-4.66565	5.48498	10.221	2.65092	3.90193	4.56896e-05	4.91876e-12	3.93786e-11	6.20201e-14	7.75735e-13	348.083	WildR
Bacteria.Bacillota.Bacilli.Erysipelotrichales.Erysipelotrichaceae.uncultured	4.15677	6.23917	0.740816	-5.65675	1.95399	-2.83332	4.56896e-05	9.37467e-09	5.70649e-08	6.20201e-14	7.75735e-13	-0.972574	Tac
Bacteria.Bacteroidota.Bacteroidia.Bacteroidales.Prevotellaceae.Prevotellaceae_UCG-001	1.50854	5.74642	-4.80726	-10.6009	2.71121	-3.98834	4.56896e-05	3.96564e-11	2.71249e-10	6.20201e-14	7.75735e-13	-0.997733	Tac
Bacteria.Bacteroidota.Bacteroidia.Bacteroidales.Rikenellaceae.Rikenellaceae_RC9_gut_group	1.62347	-4.74992	4.50401	9.41425	2.59645	3.62831	4.56896e-05	3.69304e-11	2.99675e-10	6.20201e-14	7.75735e-13	186	WildR
Bacteria.Campilobacterota.Campylobacteria.Campylobacterales.Helicobacteraceae.Helicobacter	2.83696	-4.67513	8.60836	13.51	2.9362	4.71648	4.56896e-05	1.09542e-14	1.58745e-13	6.20201e-14	7.75735e-13	3522.38	WildR
Bacteria.Desulfobacterota.Desulfovibrionia.Desulfovibrionales.Desulfovibrionaceae.Bilophila	0.421235	-4.73802	4.74836	9.41815	2.82835	3.35507	4.56896e-05	2.8654e-11	2.10615e-10	6.20201e-14	7.75735e-13	189.917	WildR
Bacteria.Desulfobacterota.Desulfovibrionia.Desulfovibrionales.Desulfovibrionaceae.Desulfovibrio	1.45093	-4.68194	5.73617	10.1994	2.5385	4.04175	4.56896e-05	1.14543e-11	9.62693e-11	6.20201e-14	7.75735e-13	321	WildR
Bacteria.Proteobacteria.Gammaproteobacteria.Burkholderiales.Sutterellaceae.Parasutterella	-1.23948	-4.69496	2.51256	7.60009	3.23877	2.3629	0.00455826	7.30776e-10	4.18335e-09	6.54118e-13	7.07081e-12	91.5417	WildR
Bacteria.Bacillota.Clostridia.Clostridia_UCG-014.Clostridia_UCG-014.Clostridia_UCG-014	4.99948	7.49069	3.24873	-4.20351	1.22058	-3.38284	4.56896e-05	9.31941e-21	6.47612e-19	6.29892e-14	7.84721e-13	-0.939903	Tac
Bacteria.Bacteroidota.Bacteroidia.Bacteroidales.Tannerellaceae.Tannerellaceae	-1.50344	2.03338	-4.87262	-6.74093	3.04502	-2.2608	0.00325444	4.44206e-09	2.57028e-08	7.65561e-13	8.05568e-12	-0.97037	Tac
Bacteria.Bacillota.Clostridia.Oscillospirales.Ruminococcaceae.Ruminococcus	-1.64776	3.38603	-4.82675	-8.52373	3.94312	-2.09376	0.0201825	3.12648e-10	2.14588e-09	6.84775e-11	6.08316e-10	-0.994196	Tac
Bacteria.Bacteroidota.Bacteroidia.Bacteroidales.Tannerellaceae.Parabacteroides	-1.69848	-4.64001	1.64305	6.36442	3.31896	1.83219	0.0214706	7.78126e-08	3.86493e-07	1.3597e-10	1.10758e-09	33.0417	WildR
Bacteria.Bacillota.Clostridia.Oscillospirales.Oscillospiraceae.Oscillospira	-2.3402	-4.75578	1.97536	6.66448	3.49302	1.76169	0.06311	4.52557e-07	2.02191e-06	6.58409e-08	3.47161e-07	30	WildR
Bacteria.Bacillota.Clostridia.Lachnospirales.Lachnospiraceae.Lachnospiraceae_UCG-006	6.8764	8.30791	3.64152	-4.58874	1.72487	-2.24765	0.0422903	2.91592e-12	3.15914e-11	4.97205e-10	3.88881e-09	-0.878375	Tac
Bacteria.Bacillota.Clostridia.Peptostreptococcales-Tissierellales.Anaerovoracaceae.[Eubacterium]_nodatum_group	1.83928	2.74951	-1.52859	-4.4044	3.51485	-1.17008	0.0390626	5.85472e-06	2.54856e-05	8.5313e-10	5.91133e-09	-0.831641	Tac
Bacteria.Bacteroidota.Bacteroidia.Bacteroidales.Muribaculaceae.Muribaculum	-2.47589	-4.74055	1.69808	6.61206	4.28357	1.46095	0.0819779	6.24036e-06	2.23657e-05	4.08498e-07	1.92455e-06	65.1667	WildR
Bacteria.Bacillota.Clostridia.Oscillospirales.Oscillospiraceae.Oscillibacter	8.40032	8.98323	7.80891	-1.26009	0.840679	-1.468	0.046194	5.87601e-09	3.92304e-08	1.82981e-09	1.22102e-08	-0.541984	Tac
Bacteria.Bacillota.Clostridia.Oscillospirales.Butyricicoccaceae.UCG-009	3.51671	4.4497	2.65274	-1.85934	1.43688	-1.13554	0.0533508	0.000718855	0.00212415	1.06383e-08	6.32587e-08	-0.697105	Tac
Bacteria.Bacillota.Clostridia.Lachnospirales.Lachnospiraceae.Lachnospiraceae_FCS020_group	6.60789	7.86579	5.80494	-2.13812	1.46636	-1.39667	0.0670574	5.32366e-09	3.60553e-08	1.54564e-08	9.27163e-08	-0.733902	Tac
Bacteria.Bacillota.Clostridia.Oscillospirales.Oscillospiraceae.uncultured	8.40095	9.04834	7.95564	-1.08799	0.706273	-1.4597	0.0638021	9.47078e-09	5.93061e-08	2.20779e-08	1.26393e-07	-0.486401	Tac
Bacteria.Bacillota.Clostridia.Lachnospirales.Lachnospiraceae.A2	9.46324	7.69003	11.1565	2.90159	2.27264	1.16469	0.121745	4.97378e-07	2.65459e-06	1.47118e-06	7.04108e-06	3.23391	WildR
Bacteria.Bacillota.Clostridia.Oscillospirales.Ruminococcaceae.UBA1819	-2.3893	1.1702	-4.82789	-5.97296	3.56065	-1.5511	0.0585938	1.33918e-06	5.64378e-06	3.66484e-08	2.02355e-07	-0.944573	Tac
Bacteria.Bacillota.Clostridia.Oscillospirales.Ruminococcaceae.[Eubacterium]_siraeum_group	-2.42388	2.88345	-4.84343	-7.8308	3.8833	-1.87903	0.0605076	3.70127e-07	1.69135e-06	8.46973e-08	4.36655e-07	-0.989455	Tac
Bacteria.Bacillota.Clostridia.Christensenellales.Christensenellaceae.Christensenellaceae_R-7_group	-2.564	1.69532	-4.91538	-6.16131	3.89821	-1.47838	0.0761224	4.35275e-06	1.69886e-05	3.16723e-07	1.51277e-06	-0.960265	Tac
Bacteria.Bacillota.Clostridia.Lachnospirales.Lachnospiraceae.Acetatifactor	5.196	4.69518	6.08387	1.35891	1.59914	0.852366	0.183474	7.26059e-05	0.000272766	0.000156018	0.000522402	1.47703	WildR
Bacteria.Bacteroidota.Bacteroidia.Bacteroidales.Bacteroidaceae.Bacteroides	8.02429	7.26727	8.61429	1.35914	1.54055	0.8138	0.195836	0.000145277	0.000505377	0.000196688	0.000647969	1.40569	WildR
Bacteria.Bacillota.Clostridia.Oscillospirales.Ruminococcaceae.Ruminococcaceae	4.62604	4.18065	5.04986	0.886077	1.11854	0.719409	0.188802	0.000815673	0.00241777	0.000234237	0.00072826	1.23738	WildR
Bacteria.Bacillota.Clostridia.Lachnospirales.Lachnospiraceae.ASF356	6.12269	7.07517	5.31844	-1.71838	1.44495	-1.15439	0.109375	2.7846e-07	1.55449e-06	7.89664e-07	3.95382e-06	-0.65183	Tac
Bacteria.Bacillota.Clostridia.Oscillospirales.Ruminococcaceae.Incertae_Sedis	6.96464	7.4192	6.58613	-0.977104	1.01521	-0.956957	0.128906	3.76258e-06	1.78249e-05	3.15988e-06	1.42923e-05	-0.459091	Tac
Bacteria.Bacillota.Clostridia.Oscillospirales.Butyricicoccaceae.Butyricicoccus	6.17043	6.78648	5.66911	-1.53716	1.62544	-0.95003	0.158751	1.01194e-05	4.49269e-05	1.83524e-05	7.32805e-05	-0.61339	Tac
Bacteria.Bacillota.Clostridia.Oscillospirales.[Eubacterium]_coprostanoligenes_group.[Eubacterium]_coprostanoligenes_group	2.1825	3.49842	-3.54959	-6.69437	5.36926	-1.06714	0.150293	1.33264e-05	5.47698e-05	1.85173e-05	7.41686e-05	-0.701663	Tac
Bacteria.Bacillota.Clostridia.Peptostreptococcales-Tissierellales.Anaerovoracaceae.[Eubacterium]_brachy_group	2.98516	3.51996	2.56518	-1.0151	1.04252	-0.911956	0.147135	4.46086e-05	0.000170865	3.66179e-05	0.000133157	-0.463415	Tac
Bacteria.Bacillota.Clostridia.Eubacteriales.Anaerofustaceae.Anaerofustis	0.47766	1.34558	-1.01254	-2.36642	3.77618	-0.652581	0.153646	0.00261363	0.00679394	3.76198e-05	0.000136992	-0.658596	Tac
Bacteria.Bacillota.Clostridia.Oscillospirales.Oscillospiraceae.Colidextribacter	7.09724	7.36804	6.79461	-0.592134	0.594805	-0.942901	0.144531	2.24369e-05	8.49841e-05	4.28682e-05	0.00014712	-0.273499	Tac
Bacteria.Bacillota.Clostridia.Oscillospirales.Oscillospiraceae.NK4A214_group	2.18295	2.99398	1.70308	-1.38211	1.44687	-0.836251	0.156799	0.00201487	0.00520025	8.85539e-05	0.000295353	-0.590979	Tac
Bacteria.Bacillota.Clostridia.Lachnospirales.Lachnospiraceae.[Eubacterium]_xylanophilum_group	6.80767	7.19321	6.41804	-0.802918	0.997029	-0.74945	0.184125	0.000194408	0.000665563	0.00016112	0.000522367	-0.404392	Tac
Bacteria.Bacillota.Clostridia.Lachnospirales.Lachnospiraceae.Blautia	5.6705	6.39119	5.16753	-1.25979	1.49372	-0.807175	0.190631	0.000143987	0.000514449	0.000204772	0.000668277	-0.533215	Tac
Bacteria.Deferribacterota.Deferribacteres.Deferribacterales.Deferribacteraceae.Mucispirillum	5.61004	4.94859	6.8917	2.41007	3.76959	0.536226	0.21015	0.00131421	0.00384034	0.000508865	0.00155059	3.40144	WildR
Bacteria.Actinobacteriota.Coriobacteriia.Coriobacteriales.Eggerthellaceae.Enterorhabdus	5.49674	5.98764	4.98335	-0.991654	1.14292	-0.785275	0.20039	0.000201073	0.000686464	0.00023313	0.00075491	-0.420538	Tac
Bacteria.Bacillota.Bacilli.Acholeplasmatales.Acholeplasmataceae.Anaeroplasma	5.06576	1.19511	5.52814	4.28733	4.76394	0.850898	0.216656	0.000165383	0.00057801	0.000560414	0.00169621	0.341832	WildR
Bacteria.Bacillota.Clostridia.Clostridiales.Clostridiaceae.Candidatus_Arthromitus	-1.86427	1.07773	-3.95209	-4.61357	5.18516	-0.780837	0.192583	0.00163322	0.00414044	0.000471604	0.00137805	-0.855856	Tac
Bacteria.Bacillota.Clostridia.Lachnospirales.Lachnospiraceae.[Eubacterium]_ventriosum_group	-3.35556	0.562488	-4.7961	-5.08596	5.04077	-0.898845	0.180221	0.00190381	0.00473844	0.00082983	0.00215722	-0.954023	Tac
Bacteria.Proteobacteria.Alphaproteobacteria.Rhodospirillales.uncultured.uncultured	-3.65987	-4.85391	-0.691342	4.2187	5.36877	0.670452	0.242681	0.00861217	0.0195206	0.00580457	0.0140652	16.5417	WildR
Bacteria.Bacillota.Clostridia.Lachnospirales.Lachnospiraceae.Lachnospiraceae_NK4A136_group	10.9013	11.2496	10.6734	-0.657941	1.01365	-0.584007	0.230969	0.001224	0.00363589	0.00189547	0.00529161	-0.329047	Tac
Bacteria.Bacillota.Clostridia.Lachnospirales.Lachnospiraceae.Lachnoclostridium	8.27866	8.61174	8.03668	-0.601642	0.823229	-0.675719	0.223813	0.00153735	0.00441686	0.00203814	0.00558144	-0.27487	Tac
Bacteria.Desulfobacterota.Desulfovibrionia.Desulfovibrionales.Desulfovibrionaceae.uncultured	4.62503	5.16514	4.23065	-0.854775	1.14756	-0.655143	0.242188	0.00375973	0.010118	0.00303583	0.00825888	-0.357815	Tac
Bacteria.Bacillota.Clostridia.Lachnospirales.Lachnospiraceae.Roseburia	9.95705	10.4867	8.98981	-1.32912	1.91634	-0.627942	0.253255	0.00303202	0.00838103	0.00353493	0.00956358	-0.355898	Tac
Bacteria.Bacillota.Clostridia.Peptostreptococcales-Tissierellales.Anaerovoracaceae.Family_XIII_AD3011_group	1.02976	1.57917	0.353525	-1.19874	3.10196	-0.34969	0.27474	0.039006	0.0814686	0.0105441	0.0258045	-0.397938	Tac
Bacteria.Proteobacteria.Gammaproteobacteria.Pasteurellales.Pasteurellaceae.Muribacter	-3.74273	-4.6009	-2.3773	3.10923	5.34101	0.517265	0.284971	0.0428319	0.0800544	0.0354474	0.068207	7.28571	WildR
Bacteria.Bacillota.Bacilli.Erysipelotrichales.Erysipelatoclostridiaceae.Erysipelatoclostridium	-3.85438	-1.96645	-4.84219	-3.42088	5.07571	-0.609873	0.26237	0.0321237	0.0561166	0.0192213	0.0371885	-0.884058	Tac
Bacteria.Bacillota.Clostridia.Lachnospirales.Lachnospiraceae.Lachnospiraceae_UCG-004	2.38409	2.13533	2.6499	0.568301	2.92427	0.14018	0.360026	0.428572	0.568479	0.105798	0.188569	0.580952	WildR
Bacteria.Bacillota.Clostridia.Lachnospirales.Lachnospiraceae.Marvinbryantia	4.97895	5.96281	4.02599	-1.45517	3.25762	-0.332631	0.306641	0.332886	0.485365	0.0198033	0.0466357	-0.640147	Tac
Bacteria.Bacillota.Clostridia.Peptococcales.Peptococcaceae.Peptococcus	2.82106	3.07337	2.45639	-0.620972	1.22151	-0.477806	0.302734	0.0134805	0.0325063	0.0233607	0.0510977	-0.234281	Tac
Bacteria.Bacillota.Clostridia.Christensenellales.Christensenellaceae.uncultured	1.5742	1.98603	1.28087	-0.649782	1.3495	-0.345173	0.301887	0.257622	0.373961	0.0271759	0.0583948	-0.277338	Tac
Bacteria.Cyanobacteria.Vampirivibrionia.Gastranaerophilales.Gastranaerophilales.Gastranaerophilales	4.6996	4.37543	4.81267	0.560988	1.49115	0.35972	0.361093	0.0492352	0.10399	0.104985	0.19299	0.352583	WildR
Bacteria.Bacteroidota.Bacteroidia.Bacteroidales.Muribaculaceae.Muribaculaceae	9.43123	9.82996	9.00074	-0.754913	1.76734	-0.425895	0.318359	0.0437353	0.0954378	0.0262114	0.0595048	-0.328554	Tac
Bacteria.Bacillota.Clostridia.Peptococcales.Peptococcaceae.uncultured	3.85599	4.10726	3.72469	-0.517235	1.2371	-0.40268	0.321405	0.0213772	0.0497508	0.0386103	0.0794562	-0.324007	Tac
Bacteria.Bacillota.Clostridia.Clostridia.Clostridia.Clostridia	-1.70329	-0.11225	-2.56205	-1.99725	4.84252	-0.368715	0.309896	0.135556	0.226527	0.0425113	0.087068	-0.714876	Tac
Bacteria.Bacillota.Clostridia.Oscillospirales.Ruminococcaceae.Anaerotruncus	4.49709	4.99001	4.29599	-0.905847	2.10515	-0.425313	0.339193	0.0331923	0.0750229	0.0474474	0.0993854	-0.439214	Tac
Bacteria.Bacillota.Clostridia.Oscillospirales.Oscillospirales.Oscillospirales	-3.17562	-1.54837	-4.15444	-2.34343	5.3125	-0.410489	0.318152	0.10919	0.177131	0.0592722	0.108026	-0.724138	Tac
Bacteria.Bacillota.Clostridia.Lachnospirales.Lachnospiraceae.uncultured	9.0202	9.19794	8.85644	-0.357958	0.926126	-0.363752	0.33637	0.0678674	0.134998	0.0655814	0.126244	-0.138868	Tac
Bacteria.Bacillota.Bacilli.Erysipelotrichales.Erysipelotrichaceae.Erysipelotrichaceae	1.59355	2.16684	0.998946	-0.838939	2.65088	-0.222557	0.346779	0.466387	0.601035	0.0875251	0.165448	-0.37439	Tac
Bacteria.Bacillota.Clostridia.Peptostreptococcales-Tissierellales.Anaerovoracaceae.Family_XIII_UCG-001	4.27751	4.48613	4.18608	-0.38011	1.21998	-0.274467	0.359792	0.0812761	0.158148	0.12666	0.220684	-0.200702	Tac
Bacteria.Bacillota.Bacilli.Erysipelotrichales.Erysipelatoclostridiaceae.Candidatus_Stoquefichus	-4.25597	-3.34823	-4.87661	-2.20344	5.42979	-0.363246	0.340924	0.113658	0.180949	0.154756	0.227815	-0.902041	Tac
Bacteria.Bacillota.Clostridia.Lachnospirales.Lachnospiraceae.Lachnospiraceae	10.4024	10.5099	10.3193	-0.302017	0.91496	-0.320607	0.367188	0.10253	0.188965	0.15135	0.255298	-0.105924	Tac
Bacteria.Bacillota.Clostridia.Oscillospirales.Oscillospiraceae.UCG-005	2.37112	1.83332	2.59477	0.712504	2.33201	0.206922	0.35612	0.0294461	0.0674998	0.110296	0.198473	0.258427	WildR
Bacteria.Bacillota.Bacilli.Lactobacillales.Enterococcaceae.Enterococcus	-4.32009	-3.61946	-4.86196	-1.89411	4.99441	-0.330599	0.353936	0.189469	0.275131	0.211538	0.296257	-0.829787	Tac
Bacteria.Bacillota.Bacilli.Lactobacillales.Streptococcaceae.Streptococcus	-3.79898	-2.8839	-4.39679	-1.57113	4.91017	-0.275406	0.367599	0.251702	0.356172	0.205523	0.302541	-0.44186	Tac
Bacteria.Bacillota.Bacilli.Lactobacillales.Lactobacillaceae.Lactobacillus	9.54829	9.39378	9.82949	0.692205	2.34812	0.280443	0.376302	0.0846887	0.166646	0.144215	0.251602	1.13211	WildR
Bacteria.Bacillota.Clostridia.Oscillospirales.Oscillospiraceae.Oscillospiraceae	5.82784	5.98746	5.59271	-0.268585	0.962485	-0.281543	0.391021	0.196966	0.323298	0.188589	0.305198	-0.0216715	Tac
Bacteria.Bacillota.Clostridia.Lachnospirales.Lachnospiraceae.GCA-900066575	5.7519	5.65882	5.85578	0.191836	0.668541	0.225691	0.38907	0.571025	0.694163	0.216685	0.327759	0.219867	WildR
Bacteria.Actinobacteriota.Coriobacteriia.Coriobacteriales.Eggerthellaceae.Eggerthellaceae	-4.12052	-3.38562	-4.63369	-1.49076	5.11647	-0.256328	0.379557	0.225326	0.313088	0.235076	0.325884	-0.773438	Tac
Bacteria.Bacillota.Clostridia.Lachnospirales.Lachnospiraceae.Lachnospiraceae_UCG-010	1.01584	1.17856	0.805621	-0.406572	1.64395	-0.147615	0.395182	0.246133	0.374482	0.272654	0.391305	-0.119681	Tac
Bacteria.Actinobacteriota.Coriobacteriia.Coriobacteriales.Eggerthellaceae.Parvibacter	-4.52781	-4.09798	-4.84915	-1.0166	4.89647	-0.189824	0.413793	0.33061	0.429244	0.374121	0.473859	-0.773585	Tac
Bacteria.Bacteroidota.Bacteroidia.Sphingobacteriales.Sphingobacteriaceae.Pedobacter	-0.829416	-0.451358	-1.04986	-0.601105	4.37959	-0.111304	0.414714	0.542968	0.66049	0.341047	0.476116	-0.267123	Tac
Bacteria.Bacillota.Clostridia.Oscillospirales.Ruminococcaceae.Paludicola	-4.56411	-4.24238	-4.88708	-0.831699	4.8135	-0.158617	0.419922	0.355219	0.461989	0.392129	0.49834	-0.661972	Tac
Bacteria.Bacillota.Clostridia.Christensenellales.Christensenellaceae.Christensenellaceae	-3.82756	-3.43797	-4.18035	-0.911836	5.15585	-0.151373	0.415745	0.444837	0.554911	0.38779	0.507692	-0.425287	Tac
Bacteria.Actinobacteriota.Actinobacteria.Micrococcales.Microbacteriaceae.Microbacteriaceae	-4.60017	-4.31545	-4.82364	-0.645968	4.39332	-0.143124	0.43136	0.391592	0.504219	0.418975	0.52891	-0.272727	Tac
Bacteria.Proteobacteria.Gammaproteobacteria.Pasteurellales.Pasteurellaceae.Pasteurellaceae	-4.36948	-4.69598	-3.96875	1.04755	4.7459	0.191099	0.404684	0.383062	0.479671	0.351104	0.454131	1.95833	WildR
Bacteria.Bacillota.Clostridia.Oscillospirales.Butyricicoccaceae.Butyricicoccaceae	-4.70968	-4.48476	-4.91086	-0.537629	4.42682	-0.102213	0.440104	0.446919	0.564399	0.461479	0.57252	-0.314286	Tac
Bacteria.Bacillota.Clostridia.Oscillospirales.Ruminococcaceae.Harryflintia	1.97707	2.10676	1.86327	-0.24733	1.91289	-0.0698423	0.433312	0.712194	0.807963	0.435254	0.575508	-0.0818966	Tac
Bacteria.Proteobacteria.Gammaproteobacteria.Burkholderiales.Burkholderiaceae.Cupriavidus	-4.78657	-4.55279	-4.97753	-0.369898	4.16584	-0.0770824	0.458035	0.484484	0.5874	0.466368	0.575564	-0.0769231	Tac
Bacteria.Proteobacteria.Alphaproteobacteria.Rhizobiales.Beijerinckiaceae.Methylobacterium-Methylorubrum	-4.56929	-4.30259	-4.83263	-0.460014	4.2747	-0.0909511	0.453125	0.465008	0.578344	0.46935	0.577844	-0.193548	Tac
Bacteria.Proteobacteria.Gammaproteobacteria.Pasteurellales.Pasteurellaceae.Rodentibacter	-4.32577	-4.64392	-3.92941	0.920329	4.51494	0.178943	0.411458	0.390704	0.490217	0.362727	0.468766	1.25	WildR
Bacteria.Bacillota.Clostridia.Oscillospirales.[Clostridium]_methylpentosum_group.[Clostridium]_methylpentosum_group	-4.74493	-4.55901	-4.90032	-0.388524	4.29661	-0.0757656	0.464193	0.471512	0.572364	0.485282	0.588989	-0.111111	Tac
Bacteria.Bacillota.Bacilli.Paenibacillales.Paenibacillaceae.Cohnella	-4.74848	-4.6256	-4.88509	-0.394338	4.22572	-0.0724128	0.459987	0.463336	0.579879	0.478943	0.591143	-0.111111	Tac
Bacteria.Bacillota.Clostridia.Oscillospirales.Oscillospirales.Hydrogenoanaerobacterium	-4.75586	-4.66246	-4.87891	-0.20642	4.21219	-0.0384223	0.479506	0.487713	0.598775	0.483563	0.593033	-0.142857	Tac
Bacteria.Bacillota.Bacillota.Bacillota.Bacillota.Bacillota	-4.33512	-4.06451	-4.56848	-0.420108	4.55133	-0.0859579	0.45638	0.494564	0.606667	0.494529	0.597954	-0.162162	Tac
Bacteria.Bacillota.Bacilli.Bacillales.Bacillaceae.Geobacillus	-4.72296	-4.59952	-4.88733	-0.268132	4.32167	-0.0547932	0.469096	0.495564	0.602805	0.492917	0.600803	-0.0769231	Tac
Bacteria.Proteobacteria.Gammaproteobacteria.Enterobacterales.Enterobacteriaceae.Enterobacteriaceae	-4.6404	-4.50594	-4.76657	-0.254452	4.15618	-0.0505513	0.474301	0.500136	0.606694	0.498231	0.605863	-0.111111	Tac
Bacteria.Bacillota.Clostridia.Peptostreptococcales-Tissierellales.Anaerovoracaceae.Anaerovorax	-4.80335	-4.63502	-4.95087	-0.322299	4.25699	-0.0677493	0.465192	0.51642	0.622929	0.493773	0.606359	-0.0769231	Tac
Bacteria.Bacillota.Clostridia.Clostridiales.Clostridiaceae.Clostridium_sensu_stricto_11	-4.73011	-4.64705	-4.80255	-0.208009	4.24314	-0.0422406	0.480156	0.496282	0.596103	0.511072	0.61006	-0.142857	Tac
Bacteria.Verrucomicrobiota.Verrucomicrobiae.Verrucomicrobiales.Akkermansiaceae.Akkermansia	-4.58794	-4.38347	-4.77131	-0.436161	4.4228	-0.0802087	0.458035	0.484065	0.600001	0.502398	0.610774	-0.368421	Tac
Bacteria.Actinobacteriota.Coriobacteriia.Coriobacteriales.Eggerthellaceae.DNF00809	-4.4592	-4.71804	-4.16564	0.748347	4.47475	0.139992	0.430339	0.415602	0.523847	0.412045	0.514023	1.125	WildR
Bacteria.Actinobacteriota.Actinobacteria.Corynebacteriales.Mycobacteriaceae.Mycobacterium	-4.54941	-4.80104	-4.28245	0.579381	4.57041	0.112964	0.443071	0.423571	0.53813	0.454554	0.562762	1.25	WildR
Bacteria.Proteobacteria.Alphaproteobacteria.Rhizobiales.Beijerinckiaceae.uncultured	-4.47839	-4.69832	-4.28644	0.525134	4.33659	0.103275	0.437866	0.464961	0.581818	0.470072	0.585727	0.307692	WildR
Bacteria.Bacillota.Bacilli.Paenibacillales.Paenibacillaceae.Paenibacillus	-4.64425	-4.62103	-4.66729	0.0249234	4.17941	0.00768084	0.496422	0.4733	0.590091	0.485309	0.593722	0.0833333	WildR
Bacteria.Proteobacteria.Gammaproteobacteria.Enterobacterales.Erwiniaceae.Pantoea	-4.72688	-4.67145	-4.78145	-0.308669	4.19048	-0.0630543	0.469746	0.484693	0.598423	0.517236	0.62258	-0.0769231	Tac
Bacteria.Proteobacteria.Gammaproteobacteria.Pseudomonadales.Pseudomonadaceae.Pseudomonas	-4.55996	-4.70218	-4.40043	0.354006	4.46539	0.0640743	0.461288	0.492576	0.604178	0.485038	0.601537	0.541667	WildR
Bacteria.Proteobacteria.Gammaproteobacteria.Xanthomonadales.Xanthomonadaceae.Stenotrophomonas	-4.60625	-4.4803	-4.71919	-0.359445	4.21326	-0.0679985	0.459635	0.520577	0.628113	0.51348	0.623996	-0.142857	Tac
Bacteria.Cyanobacteria.Cyanobacteriia.Chloroplast.Chloroplast.Chloroplast	-4.44094	-4.44929	-4.42772	0.00819818	4.314	0.00109058	0.499675	0.53441	0.649561	0.51343	0.632176	-0.03125	Tac
Bacteria.Actinobacteriota.Acidimicrobiia.IMCC26256.IMCC26256.IMCC26256	-4.64752	-4.71315	-4.58392	0.0921103	4.1937	0.0162563	0.491536	0.514606	0.627242	0.488835	0.607629	0.0833333	WildR
Bacteria.Actinobacteriota.Coriobacteriia.Coriobacteriales.Eggerthellaceae.uncultured	-4.76722	-4.81057	-4.72355	0.0724456	4.54764	0.0140309	0.49349	0.502003	0.610351	0.501643	0.61375	0.5	WildR
Bacteria.Actinobacteriota.Actinobacteria.Streptomycetales.Streptomycetaceae.Streptomyces	-4.81683	-4.76389	-4.85178	-0.0687403	4.3414	-0.014689	0.493169	0.516601	0.624076	0.502497	0.614938	0.25	WildR
Bacteria.Bacillota.Bacilli.Thermoactinomycetales.Thermoactinomycetaceae.Thermoactinomyces	-4.72812	-4.79094	-4.67063	0.0299848	4.20778	0.00653779	0.496745	0.49193	0.604096	0.512785	0.618426	0.333333	WildR
Bacteria.Actinobacteriota.Actinobacteria.Micrococcales.Microbacteriaceae.Microbacterium	-4.66306	-4.5863	-4.74935	-0.250515	4.31359	-0.0514454	0.470397	0.49793	0.608221	0.530383	0.634885	-0.166667	Tac
Bacteria.Bacillota.Bacilli.Lactobacillales.Lactobacillales.Lactobacillales	-4.70768	-4.56976	-4.81409	-0.231535	4.08951	-0.0476615	0.475602	0.523951	0.635958	0.533831	0.638599	-0.0769231	Tac
Bacteria.Proteobacteria.Alphaproteobacteria.Azospirillales.Azospirillaceae.Azospirillum	-4.69548	-4.70117	-4.68791	0.130869	4.18747	0.0293919	0.486979	0.500428	0.612412	0.505371	0.621382	0.0833333	WildR
Bacteria.Bacillota.Clostridia.Lachnospirales.Lachnospiraceae.Dorea	2.63556	2.78569	2.58192	-0.290118	2.76418	-0.0705898	0.444372	0.644435	0.758155	0.494912	0.643081	-0.583691	Tac
Bacteria.Patescibacteria.Saccharimonadia.Saccharimonadales.Saccharimonadales.Saccharimonadales	-4.74232	-4.79042	-4.7137	0.0720682	4.25255	0.0177471	0.492188	0.509744	0.623684	0.512392	0.622637	0.125	WildR
Bacteria.Actinobacteriota.Actinobacteria.Micrococcales.Sanguibacteraceae.Sanguibacter	-4.78666	-4.81666	-4.74945	0.00172883	4.18351	0.000808165	0.5	0.509759	0.624073	0.514175	0.628245	0.0833333	WildR
Bacteria.Desulfobacterota.Desulfovibrionia.Desulfovibrionales.Desulfovibrionaceae.Desulfovibrionaceae	-4.7308	-4.751	-4.72101	0.0760767	4.19736	0.0165972	0.491217	0.502773	0.612219	0.520677	0.634448	0.125	WildR
Bacteria.Actinobacteriota.Actinobacteria.Pseudonocardiales.Pseudonocardiaceae.Saccharopolyspora	-4.72386	-4.72149	-4.73208	0.0119803	4.43652	0.0020202	0.498047	0.493314	0.609481	0.518961	0.634889	0.125	WildR
Bacteria.Actinobacteriota.Actinobacteria.Actinomycetales.Actinomycetaceae.Actinomyces	-4.71575	-4.77381	-4.64361	0.195093	4.23682	0.0343716	0.483724	0.487717	0.600311	0.52919	0.637006	0.0416667	WildR
Bacteria.Bacillota.Clostridia.Lachnospirales.Lachnospiraceae.Tyzzerella	4.59858	4.8528	4.53268	-0.213512	1.21473	-0.148739	0.435264	0.64898	0.758737	0.510424	0.657924	-0.116779	Tac
Bacteria.Bacteria.Bacteria.Bacteria.Bacteria.Bacteria	-4.04469	-4.23795	-3.79869	0.330943	4.67128	0.06277	0.463891	0.497179	0.613403	0.539133	0.65198	0.0666667	WildR
Bacteria.Bacteroidota.Bacteroidia.Bacteroidales.Bacteroidales.Bacteroidales	-4.6708	-4.73816	-4.59981	0.24393	4.29946	0.0526398	0.475602	0.551497	0.652691	0.5605	0.666032	0.291667	WildR
Bacteria.Actinobacteriota.Actinobacteria.Propionibacteriales.Nocardioidaceae.Nocardioides	-4.74603	-4.73821	-4.74824	0.0428586	4.21568	0.009916	0.49349	0.548132	0.656652	0.569778	0.674104	0.0833333	WildR
Bacteria.Bacillota.Clostridia.Oscillospirales.Ruminococcaceae.uncultured	5.53955	5.61751	5.49013	-0.163014	1.26053	-0.105235	0.445023	0.721281	0.81471	0.530601	0.671137	-0.0410854	Tac
Bacteria.Bacillota.Clostridia.Lachnospirales.Lachnospiraceae.Lachnospiraceae_UCG-008	-3.62371	-3.43311	-3.79994	-0.184327	4.87675	-0.035353	0.480469	0.56123	0.675099	0.619578	0.725082	0.346939	WildR
Bacteria.Patescibacteria.Saccharimonadia.Saccharimonadales.Saccharimonadaceae.Candidatus_Saccharimonas	2.35268	2.26174	2.40888	0.15888	1.95202	0.0616923	0.464541	0.417406	0.572568	0.695031	0.80375	0.0804851	WildR
Bacteria.Bacillota.Clostridia.Lachnospirales.Lachnospiraceae.[Eubacterium]_oxidoreducens_group	-3.9526	-3.94464	-3.97362	-0.157515	4.77617	-0.0242155	0.48406	0.553267	0.669217	0.551588	0.672905	-0.185185	Tac
Bacteria.Proteobacteria.Alphaproteobacteria.Rickettsiales.Mitochondria.Mitochondria	-3.71963	-3.63167	-3.83388	-0.0704131	4.39818	-0.0153917	0.495443	0.519024	0.641396	0.581318	0.700087	-0.0208333	Tac
Bacteria.Bacillota.Bacilli.RF39.RF39.RF39	5.57349	5.60877	5.54584	-0.113112	1.68877	-0.0611472	0.470397	0.641566	0.761902	0.710913	0.815479	0.154368	WildR
Bacteria.Proteobacteria.Gammaproteobacteria.Enterobacterales.Enterobacteriaceae.Escherichia-Shigella	-1.63935	-1.62053	-1.66005	-0.568876	5.05348	-0.102299	0.453776	0.656068	0.754057	0.592233	0.715057	-0.33871	Tac
Bacteria.Bacillota.Clostridia.Lachnospirales.Lachnospiraceae.Lachnospiraceae_UCG-001	6.85373	7.22931	6.73102	-0.225541	2.02079	-0.111441	0.462891	0.479139	0.637469	0.614016	0.750963	-0.339319	Tac
Bacteria.Bacillota.Clostridia.Clostridia_vadinBB60_group.Clostridia_vadinBB60_group.Clostridia_vadinBB60_group	7.65116	7.57751	7.72302	-0.0842893	1.111	-0.0770448	0.472999	0.532134	0.673862	0.725257	0.823201	-0.0363317	Tac
Bacteria.Bacillota.Bacilli.Erysipelotrichales.Erysipelatoclostridiaceae.Erysipelatoclostridiaceae	0.0459108	0.12745	-0.00212399	0.236103	4.52209	0.0551261	0.472005	0.436935	0.571073	0.747004	0.83845	0.0905512	WildR
Bacteria.Bacillota.Clostridia.Lachnospirales.Lachnospiraceae.Tuzzerella	1.13873	1.1994	1.0834	-0.0419937	2.42216	-0.0107875	0.489265	0.477527	0.609869	0.765601	0.850254	0.0818414	WildR
Bacteria.Bacillota.Clostridia.Oscillospirales.Oscillospiraceae.Intestinimonas	5.39773	5.35667	5.42527	0.0408807	0.960289	0.04255	0.482759	0.720888	0.813731	0.778395	0.863077	0.0888571	WildR
Bacteria.Bacillota.Clostridia.Oscillospirales.UCG-010.UCG-010	1.84237	1.84844	1.83269	0.051659	1.98547	0.0183657	0.486662	0.711923	0.804509	0.815256	0.885595	0.0837004	WildR
Bacteria.Bacillota.Clostridia.Monoglobales.Monoglobaceae.Monoglobus	0.308788	0.321066	0.298088	-0.075716	4.44834	-0.0136711	0.490885	0.681294	0.780218	0.788673	0.869056	-0.100346	Tac
Bacteria.Bacteroidota.Bacteroidia.Bacteroidales.Rikenellaceae.Alistipes	7.96283	7.85283	8.17264	-0.0632629	1.8758	-0.0347323	0.490885	0.421269	0.587764	0.900883	0.941575	-0.156964	Tac
